# Supplementary material for: Guinier peak analysis for visual and automated inspection of small-angle X-ray scattering data
Source: J Appl Crystallogr. 2016 Aug 4;49(Pt 5):1412–9. doi: 10.1107/S1600576716010906 (PMC5045725; doi:10.1107/S1600576716010906)
Supplement: Supplementary file 2 [file j-49-01412-sup2.xlsx]

## Sheet: Sheet1
Cluster	Sample	Database	Rg, Angstroms (reported)	I(0) (reported)	Dmax, Angstroms (reported)	Fixed Rg/I(0)	Rg, Angstroms (used)	I(0) (used)	Peak (qRg)**2	Peak qRgI(q)/I(0)	Elongation Ratio	Guinier Peak Outlier	Notes
1	SASDA82	SASBDB	67.5	356	128	No	67.5	356	1.6625	0.742652	0.49353	No
1	SASDAQ5	SASBDB	61.8	580240	155	Yes (0.84, 0.81)	86.4	884000	1.64397	0.744834	0.673902	No
2	MNME2P	BIOISIS	37.2	39.8	138	Yes (1.54, 0.000005)	39.4	0.000264	1.72482	0.756392	1.14333	No
2	APSODP	BIOISIS	20.5	20.5	65	Yes (1.24, 15.7)	20.7	438.1	1.26577	0.739752	1.33712	No
2	SASDAL2	SASBDB	25	37	78	No	25	37	1.77405	0.761184	1.36392	Yes
2	SASDB52	SASBDB	27	795	810	No	27	795	1.69874	0.753837	1.61064	No
2	SASDB72	SASBDB	24	623	750	No	24	623	1.43144	0.768532	1.3982	Yes	Noisy high-resolution data required truncation before Guinier Peak Analysis
2	SASDAA8	SASBDB	18.7	87.52	50	No	18.7	87.52	1.31544	0.743641	1.15186	No
2	SASDA78	SASBDB	20.6	119.52	60	No	20.6	119.52	1.66847	0.746632	1.21666	No
2	SASDA92	SASBDB	41	222	109	No	41	222	1.68693	0.738675	1.22758	No
2	SASDAQ2	SASBDB	13.6	7.41	49	No	13.6	7.41	1.55963	0.738478	1.21022	No
2	LYSOZP_1	BIOISIS	15.6	57	49	No	15.6	57	1.50906	0.749424	1.14609	No
2	1NADHP	BIOISIS	23.1	701	96	No	23.1	701	1.59194	0.748508	1.32881	No
2	MRERAP	BIOISIS	41.6	9.5	130	No	41.6	9.5	1.63189	0.749555	1.05173	No
2	HRCC1P_1	BIOISIS	25.1	61.2	80	No	25.1	61.2	1.62448	0.740717	1.3354	No
2	1XYNTP_1	BIOISIS	16.74	133	43	No	16.74	133	1.4799	0.736812	1.12417	No
2	SASDAX2	SASBDB	39	10.2	110	No	39	10.2	1.41328	0.742768	1.02522	No
2	SASDAK6	SASBDB	34	165.24	97.4	No	34	165.24	1.52547	0.741098	1.09184	No
2	1TSPHP	BIOISIS	16.7	4039	58	No	16.7	4039	1.61129	0.74614	1.24006	No
2	AT5GHP	BIOISIS	21.2	0.03	74	Yes (1.38, 0.78)	21.7	0.0325	1.44576	0.736922	1.42492	No	Evidence of intermolecular repulsion
2	SASDAX6	SASBDB	15.3	14.8	50	No	15.3	14.8	1.50962	0.743307	1.36956	No
2	1PORHP	BIOISIS	37.3	1102	133	No	37.3	1102	1.46955	0.744158	1.29483	No
2	SASDA96	SASBDB	15	779.5	47.9	No	15	779.5	1.43074	0.743226	1.17782	No
2	SASDA52	SASBDB	31.6	76.55	89.3	No	31.6	76.55	1.48116	0.742807	1.05448	No
2	SASDAU4	SASBDB	22	36.7	70	Yes (1.38, 0.72)	22	36.7	1.53747	0.741475	1.0642	No
2	1RBDGP	BIOISIS	11	1404	29	Yes (1.46, 0.77)	10.4	1410	1.304	0.729319	1.07257	No	Sample defeated automated heuristic for identifying Guinier peak position
2	SASDA97	SASBDB	39.5	1380.54	105	No	39.5	1380.54	1.38308	0.738385	0.911477	No
2	SASDAK4	SASBDB	36.1	1.658	100	No	36.1	1.658	1.50562	0.743784	1.22648	No
2	1PYR1P_1	BIOISIS	22.72	38.1	68	No	22.72	38.1	1.46157	0.739404	1.23974	No
2	SASDAA6	SASBDB	28	521.4	84.2	No	28	521.4	1.47383	0.742526	1.30935	No
2	SASDAH2	SASBDB	16.5	10.7	50	No	16.5	10.7	1.41693	0.743769	1.36458	No
2	SASDAK2	SASBDB	16.4	10.6	50	No	16.4	10.6	1.3998	0.746175	1.1607	No
2	SASDAC2	SASBDB	14.7	12.4	40	No	14.7	12.4	1.39491	0.745069	0.995182	No
2	SASDAG2	SASBDB	14.5	12.29	40	No	14.5	12.29	1.35721	0.741611	1.05752	No
2	BASODP	BIOISIS	14.6	50	43	No	14.6	50	1.36313	0.756417	1.07051	No
2	1GINTP_1	BIOISIS	33.36	372	96	No	33.36	372	1.45709	0.741787	1.10559	No
2	SASDAB2	SASBDB	13	7.46	35	No	13	7.46	1.43355	0.74042	0.950906	No
2	1SPXGP	BIOISIS	22.1	4540.2	80	No	22.1	4540.2	1.44698	0.733447	0.958684	No
2	SASDAB6	SASBDB	32.1	3733.8	91	No	32.1	3733.8	1.46824	0.741553	0.994712	No
2	2SAMRR_1	BIOISIS	22.89	138	76	No	22.89	138	1.48352	0.748462	1.51179	No
2	SASDA35	SASBDB	25	45.524	85	No	25	45.524	1.62572	0.745803	1.71041	No
2	SASDAN3	SASBDB	47	10500	155	Yes (1.84, 0.78)	43.6	10300	1.579	0.741906	1.4125	No	Noisy high-resolution data required truncation before Guinier Peak Analysis
2	1TLSRR	BIOISIS	30.9	244	108	No	30.9	244	1.51489	0.743021	1.23296	No
2	SPNexP	BIOISIS	36.11	212	123	Yes (1.49, 0.76)	35.2	216	1.41134	0.729042	1.27907	No
2	SASDAR6	SASBDB	56.7	188.32	179	No	56.7	188.32	1.67123	0.743945	1.47365	No
2	SS30SX	BIOISIS	69.7	17800	231	No	69.7	17800	1.45936	0.741264	1.81377	No
2	SASDAS5	SASBDB	26	1032000	80	No	26	1032000	1.30677	0.729728	1.39704	No	Sample defeated automated heuristic for identifying Guinier peak position
2	NTNH6P	BIOISIS	39.5	1719.5	131	No	39.5	1719.5	1.41194	0.742183	1.52075	No
2	SASDAB7	SASBDB	33.7	0.05529	107	No	33.7	0.05529	1.49723	0.737327	1.25483	No
2	NTNH8P	BIOISIS	39.7	1717.6	127	No	39.7	1717.6	1.51581	0.744404	1.66704	No
2	SASDA45	SASBDB	54	26.8	1650	No	54	26.8	1.58953	0.746588	1.64778	No
2	MNME3P	BIOISIS	37.4	691	136	No	37.4	691	1.47735	0.729075	1.09018	No
2	MNME1P	BIOISIS	38.6	39.8	139	No	38.6	39.8	1.56188	0.744014	1.04142	No	Sample defeated automated heuristic for identifying Guinier peak position
2	SASDAV3	SASBDB	29	150.448	100	No	29	150.448	1.63526	0.747757	1.50347	No
2	ST2ILP	BIOISIS	28.85	226	100	No	28.85	226	1.48645	0.742256	1.99555	No
2	SASDAC9	SASBDB	38.7	4298	164	No	38.7	4298	1.46905	0.742514	1.44787	No
2	SASDA32	SASBDB	29.2	59.3	93	No	29.2	59.3	1.48937	0.747321	1.25681	No
2	SASDA68	SASBDB	36.4	389.27	105	No	36.4	389.27	1.58652	0.745135	1.24156	No
2	SASDAM4	SASBDB	43	113	150	No	43	113	1.51241	0.748305	1.07232	No
2	SASDA62	SASBDB	42.1	164.38	127	No	42.1	164.38	1.3748	0.740794	1.05397	No
2	SASDAR5	SASBDB	26	123	80	No	26	123	1.44579	0.754706	1.36686	No
2	SASDAX4	SASBDB	28	62.3	94	No	28	62.3	1.44819	0.740658	1.35425	No
2	SASDA55	SASBDB	39.9	0.501	126	No	39.9	0.501	1.30563	0.729798	1.39704	No
2	SASDAL4	SASBDB	41.41	1.771	140	No	41.41	1.771	1.62355	0.742397	1.1181	No
2	SASDB62	SASBDB	25	717	900	No	25	717	1.34738	0.732413	1.59915	No	Noisy high-resolution data required truncation before Guinier Peak Analysis
2	SASDAS3	SASBDB	19.2	41.5	60	No	19.2	41.5	1.51232	0.740467	1.46563	No
2	SASDAN2	SASBDB	15.8	13.5	50	No	15.8	13.5	1.4931	0.742121	1.29337	No
2	SASDAR2	SASBDB	16	13.65	50	No	16	13.65	1.53114	0.743298	1.43837	No
2	SASDA75	SASBDB	47	0.471	145	No	47	0.471	1.45756	0.731574	1.12317	No
2	2HYPOP	BIOISIS	35.6	92.58	110	No	35.6	92.58	1.49617	0.739943	1.54817	No
2	ZGDWKP	BIOISIS	29.5	2.274	79	No	29.5	2.274	1.55397	0.746958	1.80738	No
2	GIKClP_1	BIOISIS	26.6	892.7	97	No	26.6	892.7	0.989548	0.69315	1.05675	Yes	Intermolecular repulsion
2	GNaClP_1	BIOISIS	26.4	908.3	97	No	26.4	908.3	1.00667	0.693971	1.05675	Yes	Intermolecular repulsion
2	LNaClP_1	BIOISIS	13.2	53.5	48	No	13.2	53.5	1.22838	0.707721	1.14609	Yes	Intermolecular repulsion
2	LYKClP_1	BIOISIS	13.2	51.1	49	No	13.2	51.1	1.2718	0.708862	1.14609	Yes	Intermolecular repulsion
2	SASDAD5	SASBDB	85.5	4070	280	No	85.5	4070	1.41803	0.752408	0.869525	No
2	SASDAJ6	SASBDB	52	144	170	Yes (1.51, 0.72)	52.3	140	1.52622	0.748841	0.916163	No
2	SASDAJ4	SASBDB	38	1.15	110	No	38	1.15	1.45015	0.73496	0.672144	No
2	SASDAF4	SASBDB	36	91.2	120	No	36	91.2	1.50893	0.744933	1.98618	No
3	1ASRDP	BIOISIS	19.2	61.94	80	No	19.2	61.94	1.69488	0.737418	1.48802	No
3	SASDA58	SASBDB	26.2	2964	106	No	26.2	2964	1.53795	0.746376	1.7406	No
3	1FERHP	BIOISIS	30.9	1233	101	No	30.9	1233	1.6631	0.743909	1.97352	No	Noisy data in the Guinier region ~qRg = 1.5
3	MnmG1P	BIOISIS	42.3	0	139	Yes (n/a, n/a)	42.2	0.000193	1.40254	0.739381	1.76486	No
3	SASDA27	SASBDB	35.1	156.8	119.3	No	35.1	156.8	1.64637	0.757837	1.4804	No
3	SASDAV6	SASBDB	32	68	109	No	32	68	1.5754	0.760273	1.72717	No
3	SASDAG5	SASBDB	32	130	112	Yes (1.63, 0.77)	31.8	133	1.61015	0.743314	1.5913	No
3	SASDAZ6	SASBDB	31.1	88.44	108.7	No	31.1	88.44	1.5701	0.747027	1.5744	No
3	SASDAD8	SASBDB	26.4	0.188	111	No	26.4	0.188	1.64532	0.746845	1.85236	No
3	SASDAJ5	SASBDB	24	40.26	76	No	24	40.26	1.45212	0.740452	1.4325	No	Noisy low-resolution data requiring truncation
3	SASDAV4	SASBDB	25	39.2	85	No	25	39.2	1.50983	0.73028	1.55234	No	Noisy low-resolution data requiring truncation
3	SASDAW4	SASBDB	24	44.9	83	No	24	44.9	1.59613	0.75296	1.32603	No
3	SASDAA2	SASBDB	37.8	82.8	110	No	37.8	82.8	1.914	0.739959	1.5669	No
3	SASDA98	SASBDB	78.6	2510.92	240	No	78.6	2510.92	1.64688	0.743533	1.64694	No
3	SASDAQ4	SASBDB	58.5	87600	230	No	58.5	87600	1.70949	0.744691	1.61452	No
3	SASDA72	SASBDB	32.4	93.43	144	No	32.4	93.43	1.69257	0.750993	1.6307	No
3	SASDAW6	SASBDB	18.7	17.2	64	Yes (1.73, 0.77)	18.3	17.2	1.66141	0.751258	1.90216	No
3	SASDAN5	SASBDB	21.4	5.2	85	Yes (1.43, 0.70)	23.6	5.26	1.74271	0.764818	2.45766	Yes
3	SASDAD4	SASBDB	51	280	190	No	51	280	1.56735	0.772554	1.7253	Yes	Sample defeated automated heuristic for identifying Guinier peak position
3	SASDAR3	SASBDB	22.7	16.7	77	No	22.7	16.7	1.87475	0.7608	1.74699	No
3	SASDAZ5	SASBDB	39	3638	135	No	39	3638	1.52943	0.761691	2.12532	Yes	Sample defeated automated heuristic for identifying Guinier peak position
3	MnmG2X	BIOISIS	45.3	41	158	No	45.3	41	1.82919	0.755605	2.31142	No
3	SASDAA5	SASBDB	40	45.63	145	No	40	45.63	1.65288	0.773147	2.40528	Yes
3	SASDAV5	SASBDB	40	45.31	135	No	40	45.31	1.91354	0.768707	2.05892	Yes	Noisy high-resolution data required truncation before Guinier Peak Analysis
3	RPADCP	BIOISIS	38.8	327.39	171	No	38.8	327.39	1.84048	0.751463	2.26121	No
3	SASDAW3	SASBDB	38	211.49	140	No	38	211.49	1.71398	0.740194	1.90172	No
3	1TPHER	BIOISIS	24.3	71.2	98	No	24.3	71.2	1.71041	0.758461	2.21928	No
3	SASDA85	SASBDB	49	109.38	174	No	49	109.38	1.53811	0.733432	2.09584	No
3	SASDAY5	SASBDB	33	71.09	135	No	33	71.09	1.49545	0.740075	2.64083	No
3	1ATPHP	BIOISIS	80	983	300	No	80	983	1.53443	0.733233	2.0318	No
3	SASDAC5	SASBDB	56.5	80	190	Yes (1.60, 0.77)	54.3	80.3	1.48173	0.741018	2.17039	No	Noisy high-resolution data required truncation before Guinier Peak Analysis
3	SASDAL5	SASBDB	33	45.6	106	No	33	45.6	1.56254	0.751594	2.42254	No
3	2TIAKP	BIOISIS	30.3	1.48	100	No	30.3	1.48	1.68842	0.764981	2.98262	Yes
3	SASDAF5	SASBDB	41	88	144	No	41	88	1.79611	0.741403	2.32971	No
3	1SF1KP	BIOISIS	30.2	120.3	105	No	30.2	120.3	1.58267	0.737833	2.01821	No
3	SASDAY4	SASBDB	30	1.62	104	No	30	1.62	1.62563	0.753509	3.16435	No
3	1TIAKP	BIOISIS	27.2	172	100	No	27.2	172	1.28385	0.737583	3.2107	No
3	SASDAC4	SASBDB	35	122	130	Yes (1.83, 0.77)	32.5	117	1.57777	0.744143	2.45454	No
3	SASDA25	SASBDB	20	0.194	71	Yes (1.48, 0.77)	20.4	0.197	1.54346	0.77381	2.82711	Yes
3	2TM1KP	BIOISIS	29.6	3.52	100	No	29.6	3.52	1.64681	0.746663	3.13784	No
3	1U2FKP	BIOISIS	31.4	1001	115	Yes (1.42, 0.14)	31.3	192.6	1.41527	0.743583	3.52785	No
3	SASDAR4	SASBDB	39.7	206	165	No	39.7	206	1.6185	0.746448	3.16852	No
3	6HYPHP	BIOISIS	58.2	1102.5	280	No	58.2	1102.5	1.7616	0.758572	2.99343	No
3	2U2FKP	BIOISIS	24.6	196.2	85	No	24.6	196.2	1.63604	0.745241	2.45723	No
3	SASDAU3	SASBDB	27.6	34.3	90	No	27.6	34.3	1.98716	0.772487	2.55078	Yes	Possible aggregation
3	SASDA46	SASBDB	30	1800	100	No	30	1800	2.08883	0.755409	2.82902	Yes
3	SASDAC7	SASBDB	35.5	0.02362	125	No	35.5	0.02362	1.79407	0.752962	2.17714	No
3	SASDAA7	SASBDB	39.8	0.07466	160	Yes (1.70, 0.76)	39.6	0.0744	1.67856	0.761283	1.63135	Yes
3	SASDA95	SASBDB	40	71.4	145	No	40	71.4	1.56965	0.746533	1.62642	No
3	SASDAY6	SASBDB	35.8	112.4	121.4	No	35.8	112.4	1.73778	0.762116	1.98497	Yes
3	SASDAH5	SASBDB	43	58	145	No	43	58	1.72022	0.75699	1.68664	No
3	SASDAT4	SASBDB	28	49.3	97	No	28	49.3	1.5965	0.756121	1.68181	No
3	SASDAW5	SASBDB	35	78.3	115	No	35	78.3	1.73159	0.754853	2.04811	No	Noisy high-resolution data required truncation before Guinier Peak Analysis
3	SASDAG7	SASBDB	26.9	8235	94	No	26.9	8235	1.55572	0.744839	3.14152	No
3	SASDAS4	SASBDB	28.5	43.3	107	Yes (1.32,0.70)	30.4	43.17	1.58747	0.744794	2.03728	No
3	SASDA84	SASBDB	22.5	170	80	Yes (1.67, 0.81)	20.5	171	1.66559	0.812158	1.74909	Yes	Sample defeated automated heuristic for identifying Guinier peak position
3	SASDAT5	SASBDB	31	1158700	120	Yes (1.86, 0.77)	29.2	1130000	1.64822	0.74266	2.57413	No
3	2HYPHP	BIOISIS	17.1	35.27	60	Yes (1.96, 0.78)	15.4	33.3	1.58662	0.748622	1.49801	No
3	5HYPHP	BIOISIS	28.4	0.74	99	Yes (2.19, 131)	24.6	113.05	1.64398	0.747264	1.72676	No
3	1LYSRR	BIOISIS	30.5	183	108	No	30.5	183	1.66173	0.746091	1.67354	No
3	1P4P6R_1	BIOISIS	29.6	379	110	No	29.6	379	1.56511	0.742906	1.52516	No
3	SASDAH4	SASBDB	29	0.378	90	No	29	0.378	1.28244	0.754232	2.35871	No
3	2PSUKX	BIOISIS	37.7	442.14	105	No	37.7	442.14	1.74108	0.75145	1.30318	No
3	SASDA94	SASBDB	26.5	98.1	85	No	26.5	98.1	1.51866	0.740274	1.31357	No
3	SASDAP5	SASBDB	29	11.3	95	No	29	11.3	1.44118	0.760932	3.85786	Yes
3	SASDAG4	SASBDB	46	121	150	No	46	121	1.59985	0.75468	1.05288	No
3	1TIAKX	BIOISIS	24.7	331	80	No	24.7	331	1.46208	0.742017	1.98107	No
3	SASDAT6	SASBDB	22	590	70	No	22	590	1.63461	0.743326	1.7352	No
3	SASDAE5	SASBDB	37	86.9	128	No	37	86.9	1.51206	0.753815	1.82574	No
3	BoNT6P	BIOISIS	47.3	2513.6	153	Yes (1.86, 0.81)	43.6	2510	1.58201	0.74483	1.64482	No
3	BoNT8P	BIOISIS	43.3	1009.3	150	No	43.3	1009.3	1.46135	0.743991	1.69844	No
3	C3bE2P	BIOISIS	48.23	155	180	No	48.23	155	1.55317	0.739958	1.38335	No
3	C3bEfP	BIOISIS	48.6	160	160	Yes (1.58, 0.72)	48.58	155.2	1.57616	0.744359	1.24618	No
3	DBC30Y	BIOISIS	34.9	1028.1	116	No	34.9	1028.1	1.59472	0.744852	1.99622	No
3	C3BSAP	BIOISIS	46.74	133	176	No	46.74	133	1.59968	0.742634	1.27795	No
3	C3BXXP	BIOISIS	46.75	133	161	No	46.75	133	1.60036	0.742792	1.23948	No
3	SASDAB5	SASBDB	30	38.14	105	No	30	38.14	1.58589	0.709536	1.82364	Yes
3	3LYSRR	BIOISIS	29.7	183	108	Yes (1.19, 0.54)	29	130.9	1.13842	0.736788	1.73435	No
3	RBFSHP	BIOISIS	24	3226	95	Yes (1.63, 0.79)	22.9	3260	1.48756	0.744379	1.75465	No
3	SASDAH6	SASBDB	31	47.4	100	No	31	47.4	1.58496	0.736363	2.17041	No
3	SASDAN4	SASBDB	21	107.587	70	No	21	107.587	1.52074	0.749344	2.1737	No
3	SASDAT3	SASBDB	21	98.309	65	No	21	98.309	1.6058	0.75813	2.12388	No
4	SASDAS7	SASBDB	85	249	300	No	85	249	1.78837	0.749406	3.71651	No
4	SASDAF6	SASBDB	42.9	0.172	147	No	42.9	0.172	1.8192	0.743617	5.54907	No
4	SASDAZ4	SASBDB	30	0.38	105	Yes (1.66, 0.724)	30.6	0.376	1.72	0.745718	1.29078	No
4	SASDAB8	SASBDB	60.17	1.07	200	No	60.17	1.07	1.6751	0.753025	4.13923	No
4	SASDAM5	SASBDB	42	3664	147	No	42	3664	1.88255	0.752219	3.55542	No
4	SASDAX5	SASBDB	59	435.06	190	No	59	435.06	1.60547	0.746565	2.33183	No
4	SASDAG6	SASBDB	29.2	0.093	95	No	29.2	0.093	1.52346	0.73786	3.14152	No
4	SASDA24	SASBDB	78	274	270	No	78	274	1.4546	0.744826	2.83128	No
4	SASDAQ3	SASBDB	78	274	280	No	78	274	1.4546	0.742858	2.99297	No
4	SASDAX3	SASBDB	85	301	290	No	85	301	1.85177	0.742074	3.33255	No
4	SASDAY3	SASBDB	83	356	290	No	83	356	1.8265	0.745091	3.23298	No
4	SASDAZ3	SASBDB	80	280	0	No	80	280	1.81277	0.740641	2.84141	No
5	SASDA65	SASBDB	52	0.474	167	No	52	0.474	1.60274	0.741047	2.74729	No
5	SASDA74	SASBDB	24	207	85	No	24	207	2.96214	0.774485	1.84043	Yes
5	SASDAP4	SASBDB	32	2850	110	No	32	2850	1.99997	0.75656	2.3352	Yes
6	SASDA37	SASBDB	47.2	4140.4	190	No	47.2	4140.4	6.30912	0.772973	8.81726	Yes	Elongated
6	SASDA47	SASBDB	77	7363.77	305	No	77	7363.77	10.5351	0.815768	11.6919	Yes	Elongated
6	SASDA57	SASBDB	97	8587.8	385	No	97	8587.8	11.3802	0.800121	18.0543	Yes	Elongated
6	SASDA67	SASBDB	120	9924.5	480	No	120	9924.5	10.4013	0.815834	21.599	Yes	Elongated
6	SASDA77	SASBDB	141	10488.6	570	No	141	10488.6	30.2271	0.783354	30.3913	Yes	Elongated
6	SASDA87	SASBDB	159	14578	630	No	159	14578	35.8846	0.789852	29.1923	Yes	Elongated
6	SASDAA4	SASBDB	39	160	145	No	39	160	1.77382	0.750228	5.7315	No
6	SASDA56	SASBDB	40	28	145	No	40	28	1.95544	0.763189	6.50877	Yes	Elongated
6	SASDA66	SASBDB	42	37.5	160	No	42	37.5	2.22384	0.765393	6.60233	Yes	Elongated
7	SASDA54	SASBDB	28	225	100	No	28	225	2.04784	0.803131	1.99346	Yes
7	SASDAU5	SASBDB	43	2365600	160	Yes (2.01,0.79)	38.22	2230000	1.5853	0.743525	2.8308	No
7	SASDA88	SASBDB	27	0.002	100	No	27	0.002	2.89736	0.768371	2.16304	Yes
7	SASDA86	SASBDB	40	1270	140	No	40	1270	1.77499	0.772738	2.49639	Yes
7	1U2FKX	BIOISIS	32.1	349	115	No	32.1	349	1.78808	0.746182	3.04937	No
7	MnmGEP	BIOISIS	67.4	0.223	236	No	67.4	0.223	1.66541	0.744035	2.73293	No
7	SASDAK5	SASBDB	40	10070	145	Yes (2.24, 0.78)	35.7	9530	1.78337	0.735475	3.81351	No
7	SASDAE4	SASBDB	55	10500	200	No	55	10500	2.27603	0.747438	5.43118	Yes
7	SASDA26	SASBDB	32	1284	110	No	32	1284	1.91025	0.757498	4.04852	No
7	SASDAB4	SASBDB	36	169	125	No	36	169	2.06635	0.75174	4.57363	Yes
7	SASDAS6	SASBDB	44	23.7	145	No	44	23.7	2.60663	0.779872	5.91509	Yes
7	SASDA76	SASBDB	51	1370	170	No	51	1370	2.58663	0.804183	2.72277	Yes
